# Supplementary material for: Two new species of Brusqeulia Razowski & Becker, 2000 from the Neotropics, with comments on the systematic position of the genus in relation to the Apolychrosis Amsel, 1962 group of genera (Lepidoptera, Tortricidae, Cochylini)
Source: Zookeys. 2018 Jul 3;(770):193–210. doi: 10.3897/zookeys.770.24281 (PMC6041351; doi:10.3897/zookeys.770.24281)
Supplement: XML Treatment for Brusqeulia [file zookeys.770.24281-treatment1.xml]

<!DOCTYPE tp:taxon-treatment
  PUBLIC "-//TaxonX//DTD Taxonomic Treatment Publishing DTD v0 20100105//EN" "tax-treatment-NSO.dtd">
<tp:taxon-treatment xmlns:tp="http://www.plazi.org/taxpub"><tp:treatment-meta><kwd-group><label>Taxon classification</label><kwd><named-content xmlns:xlink="http://www.w3.org/1999/xlink" content-type="kingdom">Animalia</named-content></kwd><kwd><named-content xmlns:xlink="http://www.w3.org/1999/xlink" content-type="order">Lepidoptera</named-content></kwd><kwd><named-content xmlns:xlink="http://www.w3.org/1999/xlink" content-type="family">Tortricidae</named-content></kwd></kwd-group><mixed-citation publication-type="journal"><person-group><name><surname>Santa-Rita</surname><given-names>Jose V. Pérez</given-names></name><name><surname>Baixeras</surname><given-names>Joaquin</given-names></name></person-group><article-title>Two new species of <italic><tp:taxon-name><tp:taxon-name-part taxon-name-part-type="genus" reg="Brusqeulia">Brusqeulia</tp:taxon-name-part></tp:taxon-name></italic> Razowski &amp; Becker, 2000 from the Neotropics, with comments on the systematic position of the genus in relation to the <italic><tp:taxon-name><tp:taxon-name-part taxon-name-part-type="genus" reg="Apolychrosis">Apolychrosis</tp:taxon-name-part></tp:taxon-name></italic> Amsel, 1962 group of genera (<tp:taxon-name><tp:taxon-name-part taxon-name-part-type="order">Lepidoptera</tp:taxon-name-part></tp:taxon-name>, <tp:taxon-name><tp:taxon-name-part taxon-name-part-type="family">Tortricidae</tp:taxon-name-part></tp:taxon-name>, <tp:taxon-name><tp:taxon-name-part taxon-name-part-type="tribe">Cochylini</tp:taxon-name-part></tp:taxon-name>)</article-title><source>Zookeys</source><day>3</day><month>7</month><year>2018</year><volume>2018</volume><issue>770</issue><fpage>193</fpage><lpage>210</lpage><pub-id pub-id-type="doi">10.3897/zookeys.770.24281</pub-id></mixed-citation></tp:treatment-meta><tp:nomenclature><tp:taxon-name>
            <tp:taxon-name-part taxon-name-part-type="genus" reg="Brusqeulia">Brusqeulia</tp:taxon-name-part>
          </tp:taxon-name><tp:taxon-authority>Razowski &amp; Becker, 2000</tp:taxon-authority><tp:nomenclature-citation-list><tp:nomenclature-citation><tp:taxon-name>
                <tp:taxon-name-part taxon-name-part-type="genus" reg="Brusqeulia">Brusqeulia</tp:taxon-name-part>
              </tp:taxon-name><comment>Razowski &amp; Becker, 2000, SHILAP Revista de Lepidopterología 28: 386; type-species: <tp:taxon-name><tp:taxon-name-part taxon-name-part-type="genus" reg="Brusqeulia">Brusqeulia</tp:taxon-name-part> <tp:taxon-name-part taxon-name-part-type="species" reg="sebastiani">sebastiani</tp:taxon-name-part></tp:taxon-name> Razowski &amp; Becker, 2000</comment></tp:nomenclature-citation><tp:nomenclature-citation><tp:taxon-name>
                <tp:taxon-name-part taxon-name-part-type="genus" reg="Pinhaisania">Pinhaisania</tp:taxon-name-part>
              </tp:taxon-name><comment>Razowski &amp; Becker, 2000, SHILAP Revista de Lepidopterología 28: 387; type-species: <tp:taxon-name><tp:taxon-name-part taxon-name-part-type="genus" reg="Pinhaisania">Pinhaisania</tp:taxon-name-part> <tp:taxon-name-part taxon-name-part-type="species" reg="crispula">crispula</tp:taxon-name-part></tp:taxon-name> Razowski &amp; Becker, 2000 – <bold>syn. n.</bold></comment></tp:nomenclature-citation></tp:nomenclature-citation-list></tp:nomenclature><tp:treatment-sec sec-type="diagnosis" id="SECID0EKOAC"><title>Diagnosis.</title><p>Venation typically for <tp:taxon-name><tp:taxon-name-part taxon-name-part-type="subtribe">Cochylina</tp:taxon-name-part></tp:taxon-name> (Fig. <xref ref-type="fig" rid="F1">1</xref>). Forewing (based on two slides) without costal fold; discal cell ca. 0.6 times length of wing, no M–stem, chorda obsolescent ca. 0.25 times length of wing, cross veins vestigial; all veins present except CuP; R<sub>4</sub> to the costa near apex, R<sub>5</sub> to the termen; distances between pairs of veins R<sub>5</sub>–M<sub>1,</sub> M<sub>1</sub>-M<sub>2</sub> and M<sub>2</sub>–M<sub>3</sub> on termen similar; distances between M3–CuA<sub>1</sub>, CuA<sub>1</sub>–CuA<sub>2</sub> and CuA<sub>2</sub>–1A+2A similar; CuA<sub>2</sub> opposite on discal cell ca. 0.3–0.5 the distance between R1 and R<sub>2</sub> on the cell, approximately coincident with the point where the chorda meets Rs; anal loop ca. 0.3 times length of 1A+2A. Hindwing with Sc+R<sub>1</sub> somewhat parallel to Rs basally, length ca. 0.8 times length of wing; M<sub>1</sub> and Rs stalked in basal half; M<sub>2</sub>, M<sub>3</sub> and CuA<sub>1</sub> obsolescent basally; M<sub>3</sub> and CuA<sub>1</sub> connate; CuA<sub>2</sub> well developed, CuP reduced, present only in distal portion; 1A+2A and 3A developed, anal loop ca. 0.4 times length of 1A+2A. Frenulum in males with one single bristle, three bristles in females. Male genitalia with transtilla broad and well developed; gnathos as two arms fused distally forming a short process, resulting in a plicate terminal plate; characteristic valva, elongate; cucullus with a more or less developed disc of hair like scales; sacculus with a free terminal process. Phallus with two distinctive sets of non-deciduous cornuti, one set as a ventral band of rather large aciculate cornuti basally attached; a second set in the inner part of vesica formed by microspinulate cornuti. Female genitalia with lobular lamella antevaginalis and postvaginalis; ventral spinous subpapillar sclerite on the 8-9 intersegmental membrane at the level of the ventral lobes of the anal papillae.</p><fig id="F1" position="float" orientation="portrait"><label>Figure 1.</label><caption><p>Venation in <italic><tp:taxon-name><tp:taxon-name-part taxon-name-part-type="genus" reg="Brusqeulia">Brusqeulia</tp:taxon-name-part> <tp:taxon-name-part taxon-name-part-type="species" reg="yunkensis">yunkensis</tp:taxon-name-part></tp:taxon-name></italic>. Based on slides JBA20815 and JBA20836. Dashed lines indicate obsolescent veins.</p></caption><graphic xmlns:xlink="http://www.w3.org/1999/xlink" xlink:href="zookeys-770-193-g001.jpg" position="float" orientation="portrait" xlink:type="simple" id="oo_214870.jpg"/></fig></tp:treatment-sec><tp:treatment-sec sec-type="distribution" id="SECID0E5AAE"><title>Diversity and distribution.</title><p>Fifteen species have been described from Brazil and one from Ecuador (<xref ref-type="bibr" rid="B20">Razowski and Becker 2000</xref>, <xref ref-type="bibr" rid="B21">2011</xref>). To that we add one species <!--PageBreak-->from Bolivia and another from Venezuela. Given the broad geographical and elevational range (from near sea level to ca. 2000 m), we suspect that <italic><tp:taxon-name><tp:taxon-name-part taxon-name-part-type="genus" reg="Brusqeulia">Brusqeulia</tp:taxon-name-part></tp:taxon-name></italic> includes additional undiscovered species.</p></tp:treatment-sec><ref-list><ref id="B20"><mixed-citation xmlns:xlink="http://www.w3.org/1999/xlink" xlink:type="simple">
          <person-group><name name-style="western"><surname>Razowski</surname><given-names>J</given-names></name><name name-style="western"><surname>Becker</surname><given-names>VO</given-names></name></person-group> (<year>2000</year>) <article-title>Description of six Brazilian genera of <tp:taxon-name><tp:taxon-name-part taxon-name-part-type="tribe">Euliini</tp:taxon-name-part></tp:taxon-name> and their species (<tp:taxon-name><tp:taxon-name-part taxon-name-part-type="order">Lepidoptera</tp:taxon-name-part></tp:taxon-name>: <tp:taxon-name><tp:taxon-name-part taxon-name-part-type="family">Tortricidae</tp:taxon-name-part></tp:taxon-name>).</article-title> <source>SHILAP Revista de Lepidopterologia</source> <volume>28</volume>: <fpage>385</fpage>–<lpage>393</lpage>.</mixed-citation></ref><ref id="B21"><mixed-citation xmlns:xlink="http://www.w3.org/1999/xlink" xlink:type="simple">
          <person-group><name name-style="western"><surname>Razowski</surname><given-names>J</given-names></name><name name-style="western"><surname>Becker</surname><given-names>VO</given-names></name></person-group> (<year>2011</year>) <article-title>New species of <italic><tp:taxon-name><tp:taxon-name-part taxon-name-part-type="genus">Hynhamia</tp:taxon-name-part></tp:taxon-name></italic> Razowski and other genera close to <italic><tp:taxon-name><tp:taxon-name-part taxon-name-part-type="genus">Toreulia</tp:taxon-name-part></tp:taxon-name></italic> Razowski and Becker(<tp:taxon-name><tp:taxon-name-part taxon-name-part-type="order">Lepidoptera</tp:taxon-name-part></tp:taxon-name>: <tp:taxon-name><tp:taxon-name-part taxon-name-part-type="family">Tortricidae</tp:taxon-name-part></tp:taxon-name>).</article-title> <source>Polskie Pismo Entomologiczne</source> <volume>80</volume>: <fpage>53</fpage>–<lpage>82</lpage>. <ext-link xlink:type="simple" ext-link-type="doi" xlink:href="10.2478/v10200-011-0006-3">https://doi.org/10.2478/v10200-011-0006-3</ext-link></mixed-citation></ref></ref-list></tp:taxon-treatment>
