# Supplementary material for: Two new species of Brusqeulia Razowski & Becker, 2000 from the Neotropics, with comments on the systematic position of the genus in relation to the Apolychrosis Amsel, 1962 group of genera (Lepidoptera, Tortricidae, Cochylini)
Source: Zookeys. 2018 Jul 3;(770):193–210. doi: 10.3897/zookeys.770.24281 (PMC6041351; doi:10.3897/zookeys.770.24281)
Supplement: Supplementary material 1 — Material examined [file zookeys-770-193-s001.xlsx]

## Sheet: Hoja1
GENUS	SPECIFIC	COLLECTION_NUMBER	SEX	TYPE SERIES	PARATYPE NUMBER	DEPOSITORY	COUNTRY	LOCALITY	DATE	COLLECTORS	GENITALIA_SLIDE	SEM_STUB	WING_SLIDE	DNA_EXTRACTION	PRIMERS	GENBANK
Brusqeulia	yunkensis	ENV00088118	male	Paratype	1/21	MNKM	Bolivia	Dept. Santa Cruz, prov. Florida, Pampa Grande, Hueco de la Pascana	2001-11-10	J. Baixeras, A. Valdivia
Brusqeulia	yunkensis	ENV00088253	male	Paratype	2/21	ICBiBE	Bolivia	Dept. Santa Cruz, prov. Florida, Yunga de Mairana,Cº bosque helechos, 2150 m, S 18º 3' W 63º 55'	2005-11-02	J. Baixeras, A. Valdivia, I. García	JBA 20724			DNA16_005
Brusqeulia	yunkensis	----------------	male	Paratype	3/21	USNM	Bolivia	Dept. Santa Cruz, prov. Florida, Yunga de Mairana, Rasete, 2000 m, S 18º 4' W 63º 54'	2005-11-04	J. Baixeras, A. Valdivia, I. García	USNM 124290
Brusqeulia	yunkensis	----------------	female	Paratype	4/21	USNM	Bolivia	Dept. Santa Cruz, prov. Florida, Yunga de Mairana, Rasete, 2000 m, S 18º 4' W 63º 54'	2005-11-04	J. Baixeras, A. Valdivia, I. García	USNM 124291
Brusqeulia	yunkensis	ENV00088386	male	Paratype	5/21	USNM	Bolivia	Dept. Santa Cruz, prov. Florida, Yunga de Mairana, Rasete, 2000 m, S 18º 4' W 63º 54'	2005-11-04	J. Baixeras, A. Valdivia, I. García
Brusqeulia	yunkensis	ENV00088423	male	Paratype	6/21	USNM	Bolivia	Dept. Santa Cruz, prov. Florida, Yunga de Mairana, Rasete, 2000 m, S 18º 4' W 63º 54'	2005-11-04	J. Baixeras, A. Valdivia, I. García
Brusqeulia	yunkensis	ENV00088461	female	no	---	ICBiBE	Bolivia	Dept. Santa Cruz, prov. Florida, Yunga de Mairana, Rasete, 2000 m, S 18º 4' W 63º 54'	2005-11-04	J. Baixeras, A. Valdivia, I. García		JBA 193		DNA16_003
Brusqeulia	yunkensis	ENV00088462	male	Paratype	7/21	ICBiBE	Bolivia	Dept. Santa Cruz, prov. Florida, Yunga de Mairana, Rasete, 2000 m, S 18º 4' W 63º 54'	2005-11-04	J. Baixeras, A. Valdivia, I. García	JBA 20866			DNA17_001
Brusqeulia	yunkensis	ENV00088464	female	Paratype	8/21	MNKM	Bolivia	Dept. Santa Cruz, prov. Florida, Yunga de Mairana, Rasete, 2000 m, S 18º 4' W 63º 54'	2005-11-04	J. Baixeras, A. Valdivia, I. García
Brusqeulia	yunkensis	ENV00088466	male	Paratype	9/21	MNKM	Bolivia	Dept. Santa Cruz, prov. Florida, Yunga de Mairana, Rasete, 2000 m, S 18º 4' W 63º 54'	2005-11-04	J. Baixeras, A. Valdivia, I. García
Brusqeulia	yunkensis	ENV00088471	male	no	---	ICBiBE	Bolivia	Dept. Santa Cruz, prov. Florida, Yunga de Mairana, Rasete, 2000 m, S 18º 4' W 63º 54'	2005-11-04	J. Baixeras, A. Valdivia, I. García	JBA 20684		JBA 20815
Brusqeulia	yunkensis	ENV00088473	female	Paratype	10/21	ICBiBE	Bolivia	Dept. Santa Cruz, prov. Florida, Yunga de Mairana, Rasete, 2000 m, S 18º 4' W 63º 54'	2005-11-04	J. Baixeras, A. Valdivia, I. García
Brusqeulia	yunkensis	ENV00088475	male	Paratype	11/21	MNKM	Bolivia	Dept. Santa Cruz, prov. Florida, Yunga de Mairana, Rasete, 2000 m, S 18º 4' W 63º 54'	2005-11-04	J. Baixeras, A. Valdivia, I. García
Brusqeulia	yunkensis	ENV00088213	female	Paratype	12/21	ICBiBE	Bolivia	Dept. Santa Cruz, prov. Florida, Pampa Grande, La Hoyada, 1600 m, S 17º 57' W 64º 06'	2005-11-07	J. Baixeras, A. Valdivia, I. García	JBA 20727
Brusqeulia	yunkensis	ENV00088217	male	Paratype	13/21	ICBiBE	Bolivia	Dept. Santa Cruz, prov. Florida, Pampa Grande, La Hoyada, 1600 m, S 17º 57' W 64º 06'	2005-11-07	J. Baixeras, A. Valdivia, I. García	JBA 20728
Brusqeulia	yunkensis	ENV00085203	male	Holotype	HOLOTYPE	MNKM	Bolivia	Dept. Santa Cruz, prov. Florida, Pampa Grande, Hueco de la Pascana, 1575 m, S 18º 7' 5,7" W 64º 3' 35,2"	2011-01-25	J. Baixeras, A. Valdivia, G. Fernández
Brusqeulia	yunkensis	ENV00085382	male	no	---	ICBiBE	Bolivia	Dept. Santa Cruz, prov. Florida, Pampa Grande, Agua Clarita, 1554 m, S 17º 56' 44,8" W 64º 07' 58,4"	2011-01-25	J. Baixeras, A. Valdivia, G. Fernández	JBA 20864		JBA 20836	DNA17_007	LepF1-mLepR1	BankIt2087185
Brusqeulia	yunkensis	ENV00085385	male	Paratype	14/21	MNKM	Bolivia	Dept. Santa Cruz, prov. Florida, Pampa Grande, Agua Clarita, 1554 m, S 17º 56' 44,8" W 64º 07' 58,4"	2011-01-25	J. Baixeras, A. Valdivia, G. Fernández
Brusqeulia	yunkensis	ENV00085411	male	no	---	ICBiBE	Bolivia	Dept. Santa Cruz, prov. Florida, Pampa Grande, Agua Clarita, 1554 m, S 17º 56' 44,8" W 64º 07' 58,4"	2011-01-25	J. Baixeras, A. Valdivia, G. Fernández	JBA 20844	JBA 201
Brusqeulia	yunkensis	ENV00085413	female	Paratype	15/21	MNKM	Bolivia	Dept. Santa Cruz, prov. Florida, Pampa Grande, Agua Clarita, 1554 m, S 17º 56' 44,8" W 64º 07' 58,4"	2011-01-25	J. Baixeras, A. Valdivia, G. Fernández
Brusqeulia	yunkensis	ENV00085433	male	Paratype	16/21	MNKM	Bolivia	Dept. Santa Cruz, prov. Florida, Pampa Grande, Agua Clarita, 1554 m, S 17º 56' 44,8" W 64º 07' 58,4"	2011-01-25	J. Baixeras, A. Valdivia, G. Fernández
Brusqeulia	yunkensis	ENV00085441	female	Paratype	17/21	MNKM	Bolivia	Dept. Santa Cruz, prov. Florida, Pampa Grande, Agua Clarita, 1554 m, S 17º 56' 44,8" W 64º 07' 58,4"	2011-01-25	J. Baixeras, A. Valdivia, G. Fernández
Brusqeulia	yunkensis	ENV00085456	male	Paratype	18/21	MNKM	Bolivia	Dept. Santa Cruz, prov. Florida, Pampa Grande, Agua Clarita, 1554 m, S 17º 56' 44,8" W 64º 07' 58,4"	2011-01-25	J. Baixeras, A. Valdivia, G. Fernández
Brusqeulia	yunkensis	ENV00085476	male	Paratype	19/21	ICBiBE	Bolivia	Dept. Santa Cruz, prov. Florida, Pampa Grande, Agua Clarita, 1554 m, S 17º 56' 44,8" W 64º 07' 58,4"	2011-01-25	J. Baixeras, A. Valdivia, G. Fernández	JBA 20867			DNA18_002
Brusqeulia	yunkensis	ENV00085481	male	Paratype	20/21	MNKM	Bolivia	Dept. Santa Cruz, prov. Florida, Pampa Grande, Agua Clarita, 1554 m, S 17º 56' 44,8" W 64º 07' 58,4"	2011-01-25	J. Baixeras, A. Valdivia, G. Fernández
Brusqeulia	yunkensis	ENV00085336	male	Paratype	21/21	ICBiBE	Bolivia	Dept. Santa Cruz, prov. Florida, Pampa Grande, El Millu, 1554 m, S 17º 59' 21,6" W 64º 03' 14,5"	2011-01-28	J. Baixeras, A. Valdivia, G. Fernández
Brusqeulia	araguensis	----------------	male	holotype	HOLOTYPE	USNM	Venezuela	Aragua, Rancho Grande, N 10º 7' W 67º 20.63’	10-21/02/1969	Duckworth & Dietz	USNM 69274
Brusqeulia	araguensis	----------------	female	paratype	1/4	USNM	Venezuela	Aragua, Rancho Grande, 1100m, N 10º 7' W 67º 20.63’	22-31/07/1967	R. W. Poole	USNM 85011
Brusqeulia	araguensis	----------------	female	paratype	2/4	USNM	Venezuela	Aragua, Rancho Grande, 1100m, N 10º 7' W 67º 20.63’	22-31/07/1967	R. W. Poole
Brusqeulia	araguensis	----------------	female	paratype	3/4	USNM	Venezuela	Aragua, Rancho Grande, 1100m, N 10º 7' W 67º 20.63’	22-31/07/1967	R. W. Poole
Brusqeulia	araguensis	----------------	female	paratype	4/4	USNM	Venezuela	Aragua, Rancho Grande, 1100m, N 10º 7' W 67º 20.63’	24-31/10/1966	Duckworth		JBA 202
